# Supplementary material for: Mitochondrial Genome of Fagopyrum esculentum and the Genetic Diversity of Extranuclear Genomes in Buckwheat
Source: Plants (Basel). 2020 May 12;9(5):618. doi: 10.3390/plants9050618 (PMC7285332; doi:10.3390/plants9050618)
Supplement: Supplementary file 1 [file plants-09-00618-s001.zip]

Archive with 6 entries (6 files):
- Figure_S1.jpg
- Figure_S2.pdf
- Table S1_revised.xlsx
- Table_S2.xlsx
- Table_S3.xlsx
- Table_S4.xlsx
