# Supplementary material for: Mitochondrial Genome of Fagopyrum esculentum and the Genetic Diversity of Extranuclear Genomes in Buckwheat
Source: Plants (Basel). 2020 May 12;9(5):618. doi: 10.3390/plants9050618 (PMC7285332; doi:10.3390/plants9050618)
Supplement: Supplementary file 1 [file plants-09-00618-s001.zip › Table S1_revised.xlsx]

## Sheet: Table S1. Structural variants
Structural variant (SV) type	Where this SV occurs ( ↔ means SV affecting two chromosomes)	Positions of the SV (bp). If the SV is interchromosomal, the first coordinate corresponds to the first chromosome.	Number of reads supporting the SV	Fraction of reads supporting the SV	Assosiation with repeats
inversion	within mito9	1110 ↔ 18224	135	0.160877	not associated with repeat
chromosomal merge	mito1 ↔ mito9	71156 ↔ 672	93	0.110826	not associated with repeat
insertion	within mito9	10783 ↔ 11113	49	0.0583924	not associated with repeat
chromosomal merge	mito1 ↔ mito5	53303 ↔ 29329	48	0.0572007	associated with repeat
chromosomal merge	mito2 ↔ mito4	19396 ↔ 17086	47	0.0560091	associated with repeat
chromosomal merge	mito2 ↔ mito8	18178 ↔ 24571	43	0.0512423	associated with repeat
insertion	within mito9	11359 ↔ 12497	40	0.0476673	not associated with repeat
chromosomal merge	mito4 ↔ mito8	15606 ↔ 24833	36	0.0429006	associated with repeat
inversion	within mito3	36590 ↔ 50036	34	0.0405172	associated with repeat
deletion	within mito1	57163 ↔ 59267	33	0.0393255	not associated with repeat
chromosomal merge	mito2 ↔ mito4	18180 ↔ 15868	32	0.0381338	associated with repeat
chromosomal merge	mito9 ↔ mito10	16090 ↔ 4510	32	0.0381338	associated with repeat
chromosomal merge	mito9 ↔ mito10	14568 ↔ 2989	31	0.0369421	associated with repeat
chromosomal merge	mito1 ↔ mito5	53976 ↔ 28657	30	0.0357505	associated with repeat
deletion	within mito9	1133 ↔ 1197	27	0.0321754	not associated with repeat
deletion	within mito1	62943 ↔ 67373	25	0.0297921	not associated with repeat
deletion	within mito9	5162 ↔ 5287	25	0.0297921	not associated with repeat
chromosomal merge	mito6 ↔ mito7	22674 ↔ 15057	25	0.0297921	associated with repeat
chromosomal merge	mito1 ↔ mito6	10067 ↔ 9994	25	0.0297921	associated with repeat							19397	19672
chromosomal merge	mito2 ↔ mito8	19380 ↔ 23370	23	0.0274087	associated with repeat							6704	6979
chromosomal merge	mito6 ↔ mito7	21861 ↔ 14243	18	0.0214503	associated with repeat
chromosomal merge	mito1 ↔ mito6	10845 ↔ 9216	16	0.0190669	associated with repeat
deletion	within mito1	62758 ↔ 62824	15	0.0178752	not associated with repeat
deletion	within mito9	5366 ↔ 13188	14	0.0166835	not associated with repeat
insertion	within mito9	17294 ↔ 19851	14	0.0166835	not associated with repeat
deletion	within mito9	18295 ↔ 18412	14	0.0166835	not associated with repeat
chromosomal merge	mito2 ↔ mito8	19396 ↔ 6703	14	0.0166835	associated with repeat
chromosomal merge	mito4 ↔ mito8	17070 ↔ 23370	14	0.0166835	associated with repeat
chromosomal merge	mito1 ↔ mito2	57144 ↔ 4210	13	0.0154919	not associated with repeat
chromosomal merge	mito3 ↔ mito5	34214 ↔ 4584	13	0.0154919	associated with repeat
insertion	within mito4	1484 ↔ 3264	12	0.0143002	not associated with repeat
chromosomal merge	mito1 ↔ mito2	2981 ↔ 57009	12	0.0143002	associated with repeat
chromosomal merge	mito3 ↔ mito5	33805 ↔ 4994	12	0.0143002	associated with repeat
deletion	within mito9	9049 ↔ 9114	11	0.0131085	not associated with repeat
chromosomal merge	mito2 ↔ mito6	68250 ↔ 23381	11	0.0131085	not associated with repeat
chromosomal merge	mito1 ↔ mito2	4515 ↔ 38029	10	0.0119168	not associated with repeat
chromosomal merge	mito2 ↔ mito6	42368 ↔ 10567	10	0.0119168	associated with repeat
insertion	within mito1	58169 ↔ 59325	9	0.0107251	not associated with repeat
deletion	within mito2	65997 ↔ 67893	9	0.0107251	not associated with repeat
deletion	within mito1	65241 ↔ 70549	9	0.0107251	not associated with repeat
chromosomal merge	mito1 ↔ mito2	26240 ↔ 62165	9	0.0107251	not associated with repeat
chromosomal merge	mito6 ↔ mito8	6803 ↔ 13783	9	0.0107251	associated with repeat
					associated with repeat
					not associated with repeat
