# Supplementary material for: Mitochondrial Genome of Fagopyrum esculentum and the Genetic Diversity of Extranuclear Genomes in Buckwheat
Source: Plants (Basel). 2020 May 12;9(5):618. doi: 10.3390/plants9050618 (PMC7285332; doi:10.3390/plants9050618)
Supplement: Supplementary file 1 [file plants-09-00618-s001.zip › Table_S2.xlsx]

## Sheet: MIPT
chromosome number	coordinates in mitochondrial genome	coordinates in plastid genome	length per chromosome	orientation	similarity
mito1
	46376-50189	90475-94301		+	99
	57118-57929	21081-21885		-	95
			4624
mito2
	47377-50493	103334-106450		+	100
	44857-45342	408-907		-	94
			3601
mito5
	30749-31209	96472-96932		+	99
			460
mito6
	11061-15905	36954-41806		+	98
			4844
mito 7
	20606-27675	79974-87064		-	98
	1-4498	75471-79973		-	97
			11567
mito8
	847-1029	92212-92399		-	95
			182
mito9
	21632-22521	102333-103240		+	95
			889
