# Supplementary material for: Mitochondrial Genome of Fagopyrum esculentum and the Genetic Diversity of Extranuclear Genomes in Buckwheat
Source: Plants (Basel). 2020 May 12;9(5):618. doi: 10.3390/plants9050618 (PMC7285332; doi:10.3390/plants9050618)
Supplement: Supplementary file 1 [file plants-09-00618-s001.zip › Table_S3.xlsx]

## Sheet: cultivars
Cultivar	Mapping	Reference Position	Type	Length	Reference	Allele	Coverage	Frequency	Forward/reverse balance	Average quality	Overlapping annotations	Coding region change	Amino acid change
Bashkirskaya krasnostebelnaya
	mito1	85088	SNV	1	C	A	334	97.3054	0.452308	38.2123
	mito7	19013	SNV	1	G	T	269	96.2825	0.416988	37.6409
	mito8	2564	SNV	1	A	T	291	97.5945	0.450704	39.0141
	mito8	18834	SNV	1	A	T	257	85.6031	0.363636	38.3136
Demetra	mito1	85088	SNV	1	C	A	431	91.8794	0.464891	38.0152
	mito2	9839	MNV	2	AA	TT	345	95.3623	0.461988	37.3432
	mito7	19013	SNV	1	G	T	433	91.9169	0.493917	38.6759
	mito8	2564	SNV	1	A	T	330	92.4242	0.434084	38.8951
Devyatka
	mito1	85088	SNV	1	C	A	530	98.3019	0.457721	37.7812
	mito2	9839	MNV	2	AA	TT	449	99.1091	0.470085	37.2872
	mito7	19013	SNV	1	G	T	531	98.3051	0.461679	38.3142
	mito8	2564	SNV	1	A	T	408	98.2843	0.428922	38.7656
	mito10	12467	SNV	1	C	A	361	77.8393	0.334507	38.274		nad4:c.1485+569G>T
Dialog
	mito1	85088	SNV	1	C	A	539	97.9592	0.451493	37.8163
	mito7	19013	SNV	1	G	T	511	97.2603	0.460159	38.4386
	mito8	2564	SNV	1	A	T	404	96.7822	0.440506	38.9437
Dizajn
	mito1	85088	SNV	1	C	A	621	82.2866	0.447818	37.8337
	mito2	9839	SNV	1	A	T	537	75.6052	0.478469	36.7734
	mito2	69428	SNV	1	C	A	838	75.7757	0.390505	38.2488
	mito4	25535	SNV	1	A	C	506	78.0632	0.457213	36.9519
Kujbyshevskaya
	mito1	85088	SNV	1	C	A	386	97.4093	0.416887	37.6383
	mito7	19013	SNV	1	G	T	404	96.5347	0.465473	38.2
	mito8	2564	SNV	1	A	T	371	98.1132	0.445055	38.6868
	mito8	18834	SNV	1	A	T	347	78.6744	0.490909	37.7985
	mito10	12467	SNV	1	C	A	279	80.2867	0.366071	37.9732		nad4:c.1485+569G>T
Karadag
	mito1	85088	SNV	1	C	A	336	98.5119	0.468278	38.1782
	mito7	19013	SNV	1	G	T	357	96.6387	0.469565	38.229
	mito8	2564	SNV	1	A	T	338	97.6331	0.360606	38.9212
	mito8	18834	SNV	1	A	T	340	89.1176	0.488525	37.9571
	mito10	12467	SNV	1	C	A	197	75.6345	0.416107	37.8054		nad4:c.1485+569G>T
Kazanka
	mito1	85088	SNV	1	C	A	1136	97.9754	0.453321	38.0198
	mito7	19013	SNV	1	G	T	993	96.3746	0.490073	38.4368
	mito8	2564	SNV	1	A	T	1161	97.2438	0.326838	38.9982
Koto
	mito1	85088	SNV	1	C	A	79	100	0.475248	38.1013
	mito2	9839	MNV	2	AA	TT	40	95	0.413043	38.1053
	mito4	25535	SNV	1	A	C	68	100	0.454545	37.6324
	mito5	2734	MNV	2	GA	TC	58	82.7586	0.421053	37.6667
	mito5	5350	SNV	1	T	A	65	96.9231	0.426829	38.5397
	mito7	19013	SNV	1	G	T	89	97.7528	0.491071	38.2874
Shinanonatsusoba
	mito1	85088	SNV	1	C	A	495	97.5758	0.490982	37.8447
	mito2	9839	MNV	2	AA	TT	372	98.1183	0.487871	36.922
	mito4	25535	SNV	1	A	C	438	99.7717	0.467562	36.8741
	mito5	5350	SNV	1	T	A	591	96.6159	0.487002	37.8126
	mito7	19013	SNV	1	G	T	541	97.7819	0.484288	38.5009
	mito8	2564	SNV	1	A	T	403	97.7667	0.442211	38.764

## Sheet: ancestrale
Mapping	Reference Position	Type	Length	Reference	Allele	Coverage	Frequency	Forward/reverse balance	Average quality	Overlapping annotations	Coding region change	Amino acid change
mito1	16	SNV	1	A	C	388	92.0103	0.476323	37.6555
mito1	742	SNV	1	T	G	365	91.2329	0.488024	36.988
mito1	3777	SNV	1	T	A	271	93.3579	0.472441	37.9605
mito1	4170	SNV	1	C	A	326	96.319	0.388535	37.8949
mito1	4643	SNV	1	G	T	350	96.8571	0.350877	36.1593
mito1	7036	SNV	1	A	C	262	100	0.494297	37.5153
mito1	9980	SNV	1	A	C	264	95.0758	0.345238	37.1514
mito1	10131	SNV	1	G	T	54	100	0.37037	37.7222
mito1	10133	SNV	1	A	C	53	100	0.377358	37.3019
mito1	10177	SNV	1	C	A	23	100	0.304348	34.2174
mito1	10383	SNV	1	A	C	129	97.6744	0.460317	36.7857
mito1	10463	SNV	1	A	C	127	100	0.440945	36.6929
mito1	12555	SNV	1	G	T	266	100	0.458647	38.985
mito1	12587	SNV	1	T	G	286	100	0.390244	38.7203
mito1	25609	SNV	1	A	C	305	99.3443	0.455446	36.4983
mito1	28947	SNV	1	G	T	310	100	0.483871	38.3742
mito1	31025	SNV	1	A	T	314	96.8153	0.456026	37.6283
mito1	31767	SNV	1	C	A	280	99.6429	0.398577	36.828
mito1	37232	SNV	1	A	C	261	98.0843	0.421875	38.0547
mito1	38365	SNV	1	T	G	285	95.7895	0.483516	36.3077
mito1	39251	SNV	1	G	T	254	99.6063	0.486166	36.6087
mito1	43383	SNV	1	C	A	270	96.2963	0.442308	35.9923
mito1	53539	SNV	1	G	T	329	93.921	0.381877	37.6246
mito1	53569	SNV	1	C	A	375	94.9333	0.435393	38.4242
mito1	53735	SNV	1	G	A	357	85.4342	0.377049	36.4328
mito1	62812	SNV	1	T	A	873	98.5109	0.42741	38.9081
mito1	83487	SNV	1	C	T	290	95.8621	0.444444	38.1115
mito1	84303	SNV	1	G	T	239	97.4895	0.431624	37.1245
mito1	85088	SNV	1	C	A	292	96.9178	0.40636	37.7562
mito2	5405	SNV	1	A	C	298	97.9866	0.477816	36.8185
mito2	15662	SNV	1	T	G	264	99.6212	0.462406	36.6274
mito2	16130	SNV	1	A	G	316	97.1519	0.401294	37.5635
mito2	19490	SNV	1	C	A	362	99.4475	0.330556	37.6833
mito2	19707	SNV	1	T	G	246	100	0.449799	37.6341
mito2	19792	SNV	1	A	T	202	99.505	0.446078	36.7662
mito2	22202	SNV	1	G	A	225	100	0.462222	38.2133
mito2	23142	SNV	1	C	A	252	100	0.444444	37.9722	CDS: nad4L, Gene: nad4L
mito2	23530	SNV	1	T	G	260	100	0.496183	38.0769
mito2	25481	SNV	1	C	A	236	100	0.453782	37.7458
mito2	25965	SNV	1	A	C	210	96.1905	0.438424	37.599
mito2	26333	SNV	1	G	T	185	92.973	0.476744	37.0523
mito2	27774	SNV	1	G	T	233	100	0.446352	36.4506
mito2	28547	SNV	1	C	A	262	100	0.418251	37.8282
mito2	29038	SNV	1	C	A	273	99.6337	0.478261	37.3382
mito2	31771	SNV	1	T	G	256	99.6094	0.474708	36.9843
mito2	32391	SNV	1	A	C	307	100	0.390879	37.7068
mito2	44576	SNV	1	G	T	279	96.7742	0.498155	36.8852
mito2	44593	SNV	1	A	C	292	100	0.493151	37.2671
mito2	53545	SNV	1	C	A	327	97.2477	0.477987	36.7704
mito2	53552	SNV	1	A	C	327	100	0.477064	36.6208
mito2	55389	SNV	1	C	A	325	99.6923	0.496914	36.2685
mito3	4646	SNV	1	A	T	242	94.6281	0.414847	37.3144
mito3	10835	SNV	1	C	T	251	100	0.416667	36.5259
mito3	14511	SNV	1	G	T	347	99.7118	0.471098	38.4306
mito3	15442	SNV	1	C	A	304	100	0.493421	37.5592
mito3	16259	SNV	1	G	T	96	100	0.329897	39.0521
mito3	18119	SNV	1	C	A	304	98.3553	0.464883	36.4381
mito3	21198	SNV	1	C	A	330	100	0.442424	38.1939
mito3	25033	SNV	1	A	C	328	99.6951	0.474006	38.7829
mito3	25359	SNV	1	C	A	327	96.3303	0.361905	38.6508
mito3	25969	SNV	1	T	G	288	100	0.465278	37.0139
mito3	26712	SNV	1	A	C	304	100	0.450658	36.6151
mito3	27455	SNV	1	A	C	298	100	0.466667	38.0973
mito3	31530	SNV	1	T	A	313	100	0.434921	36.5559
mito3	35025	SNV	1	G	T	358	100	0.47486	38.4637
mito3	35226	SNV	1	C	T	349	95.9885	0.468843	38.4179
mito3	37274	SNV	1	A	C	308	96.7532	0.46	37.4933
mito3	38533	SNV	1	A	T	307	94.4625	0.455479	39.6586
mito3	44365	SNV	1	A	C	406	100	0.475369	38.4975
mito3	46580	SNV	1	T	G	361	100	0.497253	38.0914
mito3	47172	SNV	1	G	T	353	100	0.495751	37.4986
mito3	52277	SNV	1	C	A	211	98.5782	0.483254	37.3125
mito4	3515	SNV	1	T	G	350	98	0.473837	37.5539
mito4	3779	SNV	1	T	G	297	96.2963	0.477352	36.9301
mito4	7002	SNV	1	A	C	221	100	0.486486	37.7285
mito4	7007	SNV	1	C	A	222	100	0.497758	37.7432
mito4	7251	SNV	1	C	A	217	96.3134	0.454545	36.7512
mito4	13460	SNV	1	T	G	453	99.7792	0.481236	37.1173	CDS: rps3, Exon: Exon 2, Gene: rps3
mito4	13621	SNV	1	G	T	485	99.5876	0.452479	37.3996	CDS: rps3, Exon: Exon 2, Gene: rps3
mito4	17722	SNV	1	G	T	235	97.0213	0.497817	37.9254
mito4	19280	SNV	1	A	C	323	100	0.452308	38.548
mito4	20120	SNV	1	T	G	288	100	0.465278	37.8681
mito4	20221	SNV	1	A	C	304	100	0.429967	37.7368
mito4	22559	SNV	1	A	C	298	100	0.463087	38
mito4	22970	SNV	1	A	T	319	100	0.360502	37.2445
mito4	23278	SNV	1	T	G	272	99.6324	0.457565	37.7306
mito4	25535	SNV	1	A	C	246	100	0.465587	36.1138
mito4	26285	SNV	1	T	G	295	100	0.47973	37.5661
mito4	28910	SNV	1	C	G	342	100	0.440233	37.6316
mito5	3105	SNV	1	A	C	340	100	0.457478	38.0235
mito5	3247	SNV	1	T	G	379	97.8892	0.442359	37.2776
mito5	9290	SNV	1	C	A	219	100	0.351598	36.9406
mito5	10313	SNV	1	T	G	264	100	0.435606	36.7765
mito5	13321	SNV	1	G	C	312	97.4359	0.457237	35.1579
mito5	16162	SNV	1	T	G	318	100	0.429467	38.3836
mito5	16164	SNV	1	T	G	319	94.6708	0.442244	37.9768
mito5	17781	SNV	1	T	G	306	98.366	0.466887	37.6445
mito5	17788	SNV	1	T	A	311	96.7846	0.450331	38.0066
mito5	18276	SNV	1	G	T	333	98.1982	0.43465	36.9419
mito5	20107	SNV	1	A	C	360	98.0556	0.491573	38.2408
mito5	21646	SNV	1	T	G	284	97.8873	0.44086	38.3489
mito5	23136	SNV	1	T	A	326	97.546	0.408805	36.7673	Gene: nad1
mito5	27654	SNV	1	G	T	270	96.2963	0.385496	37.6308	Gene: nad1, Gene: nad5
mito5	29094	SNV	1	C	A	266	98.8722	0.452471	37.6388
mito5	30602	SNV	1	G	T	299	96.3211	0.467354	37.2118
mito6	1181	SNV	1	A	T	345	100	0.494253	37.9275		nad7:c.1182+510A>T
mito6	1970	SNV	1	T	G	292	100	0.476027	35.6884		nad7:c.1182+1299T>G
mito6	7669	SNV	1	T	G	311	100	0.458333	36.7492		nad7:c.1182+6998T>G
mito6	7966	SNV	1	C	A	388	99.2268	0.412987	38.6026		nad7:c.1182+7295C>A
mito6	8477	SNV	1	T	A	365	98.9041	0.491713	36.2881		nad7:c.1182+7806T>A
mito6	9175	SNV	1	A	T	262	97.7099	0.403101	38.3203	CDS: nad9, Gene: nad9	nad9:c.[21T>A]; nad7:c.[1182+8504A>T]
mito6	9598	SNV	1	T	G	113	100	0.486726	36.3982		nad7:c.1182+8927T>G
mito6	9678	SNV	1	T	G	162	96.9136	0.484076	36.3312		nad7:c.1182+9007T>G
mito6	9928	SNV	1	T	G	54	100	0.37037	37.0741		nad7:c.1182+9257T>G
mito6	9930	SNV	1	C	A	55	100	0.381818	37.5636		nad7:c.1182+9259C>A
mito6	10560	SNV	1	C	A	263	100	0.44697	37.3004		nad7:c.1182+9889C>A
mito6	11055	SNV	1	T	A	319	99.6865	0.460815	38.1572		nad7:c.1182+10384T>A
mito6	12548	SNV	1	C	T	1546	79.8189	0.458871	37.4206		nad7:c.1-11496C>T
mito6	17518	SNV	1	C	A	302	99.3377	0.427632	37.87		nad7:c.1-6526C>A
mito6	19377	SNV	1	T	G	290	100	0.452055	37.4138		nad7:c.1-4667T>G
mito6	19379	SNV	1	A	C	290	100	0.452055	37.7379		nad7:c.1-4665A>C
mito6	20377	SNV	1	A	C	318	100	0.45	37.2704		nad7:c.1-3667A>C
mito6	21634	SNV	1	A	T	220	100	0.372727	38.6545		nad7:c.1-2410A>T
mito6	21638	SNV	1	A	T	224	100	0.388393	38.3929		nad7:c.1-2406A>T
mito7	5764	SNV	1	G	T	287	100	0.487805	37.2404
mito7	7446	SNV	1	C	A	256	100	0.496094	36.7305
mito7	9366	SNV	1	C	A	296	97.2973	0.493056	36.7535
mito7	10381	SNV	1	G	T	312	98.7179	0.420712	37.6234
mito7	11564	SNV	1	G	T	286	100	0.461538	37.9441
mito7	12691	SNV	1	T	G	299	96.3211	0.49827	37.066
mito7	13174	SNV	1	A	G	280	97.8571	0.354015	38.1752
mito7	14250	SNV	1	A	C	292	98.6301	0.49827	36.6493
mito7	16444	SNV	1	C	A	308	100	0.496753	38.2208
mito7	17451	SNV	1	A	C	272	100	0.455882	35.9779
mito7	17963	SNV	1	A	C	292	100	0.479452	37.0171
mito7	19013	SNV	1	G	T	312	98.7179	0.483766	37.5584
mito7	19739	SNV	1	A	C	332	100	0.445783	37.3313
mito8	105	SNV	1	C	A	265	99.2453	0.443182	37.962	CDS: atp4, Gene: atp4	atp4:c.5C>A
mito8	1919	SNV	1	A	C	251	100	0.494024	36.9402
mito8	2256	SNV	1	T	G	238	100	0.466667	37.0168
mito8	2564	SNV	1	A	T	291	97.5945	0.45614	38.8697
mito8	2947	SNV	1	T	G	208	100	0.451923	37.7837
mito8	2981	SNV	1	C	G	178	98.3146	0.434286	37.4629
mito8	3020	SNV	1	A	T	204	100	0.485294	38.049
mito8	3670	SNV	1	G	T	289	100	0.467354	38.2526
mito8	3907	SNV	1	T	A	232	99.569	0.418103	37.2987
mito8	3989	SNV	1	C	A	245	99.5918	0.473469	37.4139
mito8	4039	SNV	1	C	A	287	100	0.444444	37.5679
mito8	4933	SNV	1	T	G	281	100	0.476868	37.7189
mito8	6797	SNV	1	C	A	286	100	0.472028	37.4266
mito8	7235	SNV	1	A	C	219	100	0.474886	37.3744
mito8	7329	SNV	1	T	G	265	99.6226	0.477273	38.0379
mito8	9726	SNV	1	A	C	256	100	0.357977	37.9727
mito8	10310	SNV	1	T	G	268	100	0.483271	36.541
mito8	11071	SNV	1	A	C	230	100	0.461207	36.7348
mito8	12040	SNV	1	T	G	294	100	0.491525	37.3946
mito8	12891	SNV	1	G	T	288	98.2639	0.385159	38.0848
mito8	14786	SNV	1	T	G	338	100	0.471976	37.3402
mito8	16686	SNV	1	A	T	334	100	0.480597	37.7695
mito8	18102	SNV	1	A	C	338	100	0.497041	38.4734
mito8	18339	SNV	1	A	C	269	100	0.360595	36.8513
mito8	18876	SNV	1	C	A	266	100	0.492481	36.782
mito8	20869	SNV	1	A	T	329	99.696	0.462006	37.2652
mito8	22519	SNV	1	T	A	245	99.5918	0.409836	37.1803
mito8	24909	SNV	1	G	T	272	99.6324	0.463235	37.5609
mito9	1641	SNV	1	A	C	536	98.1343	0.446125	36.654
mito9	2040	SNV	1	G	T	606	100	0.474548	37.3614
mito9	3078	SNV	1	C	A	372	96.5054	0.475	36.663
mito9	3152	SNV	1	T	G	401	99.0025	0.442211	35.7809
mito9	4283	SNV	1	A	G	406	98.7685	0.447761	37.7656	CDS: nad2, Exon: Exon 3, Gene: nad2	nad2:c.86A>G
mito9	16307	SNV	1	A	T	491	94.7047	0.387097	37.9634
mito9	17812	SNV	1	C	A	444	98.1982	0.498856	37.9839
mito9	23198	SNV	1	A	C	660	99.5455	0.499241	37.796
mito10	568	SNV	1	G	C	234	99.1453	0.310638	36.8147	Gene: nad4	nad4:c.462-26C>G
mito10	2942	SNV	1	C	A	166	100	0.401198	37.9217		nad4:c.1-536G>T
mito10	2983	SNV	1	T	G	45	82.2222	0.432432	37.027		nad4:c.1-577A>C
mito10	5161	SNV	1	G	T	326	97.546	0.492212	37.6101		nad4:c.1-2755C>A
mito10	5544	SNV	1	G	T	309	100	0.488673	38.6408		nad4:c.1-3138C>A
mito10	5847	SNV	1	C	A	304	99.6711	0.488449	38.7558		nad4:c.1-3441G>T
mito10	6762	SNV	1	G	T	300	100	0.44702	36.6067		nad4:c.1-4356C>A
mito10	8948	SNV	1	A	C	234	100	0.378723	36.0513	CDS: atp1, Gene: atp1	atp1:c.[1122A>C]; nad4:c.[1485+4088T>G]
mito10	9874	SNV	1	A	G	252	100	0.407115	38.4048		nad4:c.1485+3162T>C
mito10	10234	SNV	1	A	T	339	100	0.466276	38.7758		nad4:c.1485+2802T>A
mito10	10570	SNV	1	G	T	273	99.6337	0.488971	37.3272		nad4:c.1485+2466C>A
mito10	10681	SNV	1	A	T	353	94.9008	0.495549	38.806		nad4:c.1485+2355T>A
mito10	11178	SNV	1	A	C	307	100	0.443366	37.8599		nad4:c.1485+1858T>G
mito10	13137	SNV	1	C	A	294	98.9796	0.47099	37.1271	Gene: nad4	nad4:c.1400-16G>T
mito10	13150	SNV	1	G	A	275	99.2727	0.465455	37.1465	Gene: nad4	nad4:c.1400-29C>T
mito10	13248	SNV	1	A	T	300	95	0.45614	37.9439	Gene: nad4	nad4:c.1400-127T>A
mito10	17637	SNV	1	A	C	197	100	0.464646	34.8122
mito2	6938	Replacement	2	AA	T	272	95.9559	0.431298	37.3474
mito3	16680	Replacement	2	T	GA	94	77.6596	0.369863	38.6849
mito5	2184	Replacement	2	A	CT	299	99.6656	0.36	37.9123
mito3	28449	MNV	3	TTT	AAA	238	99.5798	0.466387	38.9212
mito3	32161	MNV	2	AA	TC	275	99.6364	0.494585	37.5795
mito6	10064	MNV	2	CT	AG	233	100	0.32906	37.3097		nad7:c.1182+9393_1182+9394delCTinsAG
mito7	12277	MNV	2	TC	AA	228	94.2982	0.481481	38.3698
mito9	3318	MNV	3	GGT	ACC	291	99.6564	0.434483	36.3467
mito1	11683	Insertion	1	-	G	186	94.086	0.4	37.5257
mito1	35235	Insertion	1	-	T	226	79.2035	0.374302	36.5251
mito2	6937	Insertion	1	-	C	267	96.2547	0.430233	36.8911
mito5	20946	Insertion	1	-	A	369	86.1789	0.476636	37.173
mito8	2950	Insertion	1	-	C	207	100	0.454106	37.5266
mito8	15846	Insertion	4	-	ATTG	267	88.015	0.451064	38.705
mito1	11685	Deletion	1	C	-	186	94.086	0.4	36.8229
mito3	32164	Deletion	1	T	-	275	91.6364	0.490196	35.9008
mito4	6776	Deletion	5	GCCCC	-	140	84.2857	0.322034	31.339
mito4	25036	Deletion	3	GCA	-	178	79.7753	0.457746	37.7183
mito4	25114	Deletion	1	C	-	116	94.8276	0.381818	37.2818
mito4	25116	Deletion	2	GC	-	117	94.0171	0.381818	37.1545
mito4	25120	Deletion	1	G	-	117	93.1624	0.385321	37.7523
mito5	2182	Deletion	1	C	-	299	100	0.358804	35.6288
mito8	2157	Deletion	1	A	-	276	81.8841	0.486726	36.3938
mito8	2951	Deletion	1	A	-	208	100	0.451923	36.8365
mito8	8734	Deletion	1	T	-	303	97.3597	0.444068	37.1729
mito8	9409	Deletion	4	TAAT	-	231	90.9091	0.495238	37.9429
mito8	9689	Deletion	1	T	-	269	87.3606	0.45339	36.8851
mito9	4007	Deletion	1	C	-	242	82.2314	0.442211	25.8342
mito9	4810	Deletion	1	A	-	409	84.1076	0.482659	37.0378		nad2:c.160+453delA
mito10	13719	Deletion	1	T	-	288	77.0833	0.475556	34.5676	Gene: nad4	nad4:c.1400-598delA
