# Supplementary material for: Mitochondrial Genome of Fagopyrum esculentum and the Genetic Diversity of Extranuclear Genomes in Buckwheat
Source: Plants (Basel). 2020 May 12;9(5):618. doi: 10.3390/plants9050618 (PMC7285332; doi:10.3390/plants9050618)
Supplement: Supplementary file 1 [file plants-09-00618-s001.zip › Table_S4.xlsx]

## Sheet: ancestrale
Reference Position	Type	Length	Reference	Allele	Coverage	Frequency	Forward/reverse balance	Average quality	Overlapping annotations	Coding region change	Amino acid change
854	SNV	1	G	A	190	100	0.471204	37.1474	CDS: psbA, Gene: psbA	psbA:c.645C>T
1097	SNV	1	A	G	207	100	0.47343	36.8647	CDS: psbA, Gene: psbA	psbA:c.402T>C
1354	SNV	1	G	T	164	100	0.466667	37.1768	CDS: psbA, Gene: psbA	psbA:c.145C>A	psbA:p.Leu49Ile
2105	SNV	1	A	C	144	100	0.5	38.4236	CDS: matK, Gene: trnK-UUU, Gene: matK	matK:c.1393T>G	matK:p.Phe465Val
2809	SNV	1	C	T	163	99.3865	0.466258	38.0864	CDS: matK, Gene: trnK-UUU, Gene: matK	matK:c.689G>A	matK:p.Arg230Gln
3467	SNV	1	C	T	155	98.7097	0.471338	38.732	CDS: matK, Gene: trnK-UUU, Gene: matK	matK:c.31G>A	matK:p.Asp11Asn
3688	SNV	1	A	C	141	98.5816	0.388489	38.4317	Gene: trnK-UUU
4033	SNV	1	T	G	149	96.6443	0.413793	37.9167	Gene: trnK-UUU
4036	SNV	1	G	T	147	100	0.412162	37.551	Gene: trnK-UUU
4292	Insertion	1	-	A	92	78.2609	0.402778	37.4722
4420	SNV	1	G	T	90	100	0.455556	39.0111
4437	SNV	1	C	G	88	100	0.488636	38.25
4580	Insertion	2	-	AA	86	82.5581	0.394366	38.3169
5806	SNV	1	A	C	163	98.773	0.5	38.559	Gene: rps16	rps16:c.40+284T>G
7212	Deletion	1	T	-	95	83.1579	0.47561	37.6835
7260	Insertion	1	-	A	113	87.6106	0.35	36.5657
7641	SNV	1	A	T	120	100	0.458333	38.85
8252	Insertion	1	-	T	131	88.5496	0.487179	37.5086
8797	SNV	1	T	G	149	100	0.46	39.4497	Gene: trnG-UCC
8896	Insertion	1	-	T	129	90.6977	0.415254	38.4957	Gene: trnG-UCC
8961	SNV	1	C	T	114	100	0.452174	38	Gene: trnG-UCC
9631	SNV	1	C	A	116	98.2759	0.429825	39.1053
9636	SNV	1	T	A	121	93.3884	0.433628	39.5398
10632	SNV	1	G	A	249	99.5984	0.48	36.8468	CDS: atpA, Gene: atpA	atpA:c.582C>T
11232	SNV	1	T	A	164	92.6829	0.480263	37.3026
11370	SNV	1	C	A	143	100	0.475862	37.4755	CDS: atpF, Gene: atpF	atpF:c.471G>T	atpF:p.Lys157Asn
12210	SNV	1	C	T	158	100	0.35443	38.4494	Gene: atpF	atpF:c.145+229G>A
13737	SNV	1	G	C	153	100	0.4	36.5229
15621	MNV	2	TT	AG	25	100	0.4	34.3
15964	SNV	1	C	T	122	92.623	0.45614	38.6283	CDS: rpoC2, Gene: rpoC2	rpoC2:c.4005G>A
16444	SNV	1	C	T	180	100	0.427778	37.2333	CDS: rpoC2, Gene: rpoC2	rpoC2:c.3525G>A
16474	SNV	1	A	G	185	100	0.491892	37.3514	CDS: rpoC2, Gene: rpoC2	rpoC2:c.3495T>C
17599	SNV	1	A	C	135	97.037	0.480916	37.6641	CDS: rpoC2, Gene: rpoC2	rpoC2:c.2370T>G
19716	SNV	1	A	T	184	100	0.459459	37.7826	CDS: rpoC2, Gene: rpoC2	rpoC2:c.253T>A	rpoC2:p.Phe85Ile
22318	SNV	1	A	C	196	100	0.484694	38.4235	Gene: rpoC1	rpoC1:c.430+190T>G
24808	SNV	1	T	C	190	99.4737	0.465608	38.2751	CDS: rpoB, Gene: rpoB	rpoB:c.1368A>G
26216	SNV	1	T	C	164	100	0.430303	37.3598
27056	SNV	1	G	A	123	100	0.467742	39.7398
27464	SNV	1	T	G	122	96.7213	0.361345	37.1695
27800	SNV	1	G	T	178	97.7528	0.413793	38.3046
27840	SNV	1	G	T	149	100	0.483221	38.7785
29152	SNV	1	A	G	170	100	0.497076	38.2706
29474	SNV	1	G	A	164	100	0.353659	38.3537
29817	SNV	1	A	C	112	100	0.446429	38.7857
29933	SNV	1	C	T	155	100	0.407643	34.5677
31221	SNV	1	T	C	130	100	0.469697	37.7923
31255	SNV	1	A	C	113	99.115	0.464912	37.7143
32235	SNV	1	T	G	123	100	0.491935	37.8049
32497	SNV	1	A	C	119	98.3193	0.478632	37.0769
34532	SNV	1	C	A	178	100	0.438202	37.3315	CDS: psbC, Gene: psbC	psbC:c.625C>A	psbC:p.Leu209Ile
39316	SNV	1	T	C	233	99.5708	0.482759	37.8879	CDS: psaB, Gene: psaB	psaB:c.297A>G
42994	SNV	1	A	T	149	100	0.496644	38.7651	Gene: ycf3	ycf3:c.241-196T>A
43235	SNV	1	A	G	138	100	0.482014	37.3333	Gene: ycf3	ycf3:c.240+318T>C
44005	SNV	1	A	G	153	100	0.487013	37.0523	Gene: ycf3	ycf3:c.125-337T>C
45143	SNV	1	G	T	109	100	0.454545	38.0367
45643	SNV	1	A	G	152	100	0.428571	38.5461
46072	SNV	1	G	T	161	100	0.428571	37.7267	CDS: rps4, Gene: rps4	rps4:c.443C>A	rps4:p.Ser148Tyr
46569	SNV	1	G	C	121	100	0.360656	38.9421
46635	SNV	1	T	G	119	100	0.45	38.3361
46674	SNV	1	G	A	113	98.2301	0.415929	38.7568
46940	Deletion	1	A	-	89	92.1348	0.409639	36.0244
47374	Insertion	1	-	T	162	88.8889	0.496552	38.6319
47775	Insertion	1	-	T	112	81.25	0.467391	38.3626
48147	SNV	1	A	C	125	99.2	0.451613	37.2419
51249	SNV	1	G	A	168	100	0.497041	38.3631	CDS: ndhC, Gene: ndhC	ndhC:c.276C>T
51871	SNV	1	T	G	85	100	0.4	35.5882
52184	SNV	1	A	C	125	99.2	0.5	38.2742
52279	Deletion	2	TT	-	91	92.3077	0.47619	35.4405
55366	SNV	1	T	G	67	100	0.402985	37.597
55865	SNV	1	G	A	171	99.4152	0.488235	37.5235
57408	SNV	1	C	T	155	97.4194	0.337748	35.3642	CDS: rbcL, Gene: rbcL	rbcL:c.1317C>T
58194	SNV	1	T	G	188	98.9362	0.494624	38.4516	CDS: accD, Gene: accD	accD:c.183T>G	accD:p.Phe61Leu
58536	SNV	1	A	C	149	98.6577	0.442177	37.9796	CDS: accD, Gene: accD	accD:c.525A>C	accD:p.Glu175Asp
58605	SNV	1	A	G	164	99.3902	0.460606	38.4724	CDS: accD, Gene: accD	accD:c.594A>G
59556	SNV	1	G	C	160	98.125	0.468354	37.6624
59799	SNV	1	A	G	161	97.5155	0.452229	38.586
59966	SNV	1	C	A	189	100	0.481481	39.2381
61295	SNV	1	T	G	84	100	0.5	36.6548
61434	SNV	1	G	T	117	100	0.487179	37.8376
61817	Deletion	1	A	-	100	88	0.477273	36.7955
61933	Insertion	1	-	A	95	81.0526	0.441558	37.2857
62814	SNV	1	T	C	228	99.1228	0.495575	38.146
64017	SNV	1	C	G	123	100	0.455285	38.4878
64081	Deletion	1	G	-	103	94.1748	0.391753	36.567
64164	Deletion	1	A	-	134	88.806	0.471074	38.0672
66293	SNV	1	A	C	137	97.8102	0.441176	38.3881
66349	SNV	1	T	C	132	100	0.481203	37.2348
66782	SNV	1	A	C	227	96.0352	0.37156	38.422
67479	Insertion	1	-	A	121	91.7355	0.441441	38.6126
67834	SNV	1	C	G	136	99.2647	0.489051	38.2222
68518	SNV	1	G	T	113	100	0.482456	38.3009
68548	Deletion	1	A	-	121	93.3884	0.495575	37.6195
69142	SNV	1	G	T	145	97.931	0.479167	37.1479
69342	SNV	1	G	T	129	100	0.449612	38.3721	CDS: rpl20, Gene: rpl20	rpl20:c.341C>A	rpl20:p.Ser114Tyr
71692	SNV	1	A	C	152	100	0.467105	37.4671	CDS: clpP, Gene: clpP	clpP:c.237T>G
72763	SNV	1	C	T	176	100	0.448864	37.5455	Gene: clpP	clpP:c.71+84G>A
72923	Deletion	2	AA	-	154	81.8182	0.412698	36.1429
75628	SNV	1	T	G	203	100	0.487685	38.9803	CDS: psbH, Gene: psbH	psbH:c.142T>G	psbH:p.Ser48Ala
76170	SNV	1	G	T	150	96.6667	0.486301	39.0069	Gene: petB	petB:c.6+343G>T
78818	SNV	1	A	G	130	98.4615	0.496124	38.125
79880	SNV	1	A	G	205	92.6829	0.484375	38.6211
80244	SNV	1	A	C	225	96.4444	0.373272	36.8111	CDS: rps11, Gene: rps11	rps11:c.96T>G
81203	SNV	1	C	T	152	100	0.474026	37.875	CDS: rps8, Gene: rps8	rps8:c.233G>A	rps8:p.Ser78Asn
82742	SNV	1	T	G	102	100	0.490196	38.1275	Gene: rpl16	rpl16:c.10-272A>C
82853	SNV	1	G	A	140	100	0.340426	36.8071	Gene: rpl16	rpl16:c.10-383C>T
83622	SNV	1	A	G	173	100	0.491329	38.3295	CDS: rps3, Gene: rps3	rps3:c.596T>C	rps3:p.Met199Thr
84016	SNV	1	G	T	165	92.1212	0.486842	38.4737	CDS: rps3, Gene: rps3	rps3:c.202C>A
84579	SNV	1	T	G	157	87.8981	0.449275	36.913	CDS: rpl22, Gene: rpl22	rpl22:c.76A>C
85357	SNV	1	C	T	199	100	0.497487	37.2714	CDS: rpl2, Gene: rpl2	rpl2:c.510G>A
85795	SNV	1	G	T	221	100	0.477477	37.733	Gene: rpl2	rpl2:c.394-322C>A
86625	SNV	1	A	G	226	88.4956	0.477612	37.46
90367	SNV	1	C	A	146	93.8356	0.471014	35.8759	CDS: ycf2, Gene: ycf2	ycf2:c.2920C>A	ycf2:p.Gln974Lys
92722	SNV	1	A	G	215	83.7209	0.497238	37.1167	CDS: ycf2, Gene: ycf2	ycf2:c.5275A>G	ycf2:p.Ser1759Gly
100940	SNV	1	C	T	231	100	0.49569	38.6234
110512	SNV	1	T	G	180	99.4444	0.436464	38.0559	CDS: ycf1, Gene: ycf1	ycf1:c.834T>G	ycf1:p.Phe278Leu
111003	SNV	1	C	A	139	100	0.438849	36.9065	CDS: ycf1, Gene: ycf1	ycf1:c.1325C>A	ycf1:p.Ser442Tyr
112085	SNV	1	T	C	138	100	0.478261	37.2246	CDS: ycf1, Gene: ycf1	ycf1:c.2407T>C	ycf1:p.Phe803Leu
113218	SNV	1	T	A	131	97.7099	0.421875	38.3906	CDS: ycf1, Gene: ycf1	ycf1:c.3540T>A	ycf1:p.Phe1180Leu
113464	SNV	1	A	G	122	100	0.434426	38.377	CDS: ycf1, Gene: ycf1	ycf1:c.3786A>G
115685	SNV	1	G	A	144	93.0556	0.323529	38.5299	CDS: ndhF, Gene: ndhF	ndhF:c.2059C>T	ndhF:p.Leu687Phe
115832	SNV	1	A	G	118	96.6102	0.473684	37.7018	CDS: ndhF, Gene: ndhF	ndhF:c.1912T>C	ndhF:p.Phe638Leu
116149	SNV	1	G	A	142	96.4789	0.452555	36.9489	CDS: ndhF, Gene: ndhF	ndhF:c.1595C>T	ndhF:p.Ala532Val
116840	SNV	1	C	G	214	98.5981	0.400943	38.7204	CDS: ndhF, Gene: ndhF	ndhF:c.904G>C	ndhF:p.Val302Leu
117828	SNV	1	G	T	71	100	0.492958	37.3239
117834	SNV	1	G	T	70	100	0.471429	37.1571
117874	SNV	1	A	T	75	90.6667	0.441176	39.6765
118291	Insertion	1	-	A	100	94	0.447917	38.2872
118299	SNV	1	G	A	108	88.8889	0.459184	38.4375
118575	SNV	1	A	G	111	97.2973	0.416667	37.5093
118832	SNV	1	C	G	79	100	0.417722	37.4937	CDS: rpl32, Gene: rpl32	rpl32:c.145C>G	rpl32:p.Arg49Gly
118869	SNV	1	G	C	66	98.4848	0.415385	38.9846
118938	SNV	1	C	A	47	97.8723	0.478261	39.7174
118944	SNV	1	A	C	44	97.7273	0.465116	39.5581
118998	SNV	1	A	C	59	100	0.389831	38.4915
119234	SNV	1	A	C	85	100	0.5	38.4706
119404	Insertion	2	-	AA	75	80	0.433333	38.3
120028	SNV	1	T	C	184	100	0.464865	37.1793	CDS: ccsA, Gene: ccsA	ccsA:c.141T>C
121195	SNV	1	G	A	163	100	0.447853	38	CDS: ndhD, Gene: ndhD	ndhD:c.1005C>T
122328	SNV	1	C	A	145	91.7241	0.485075	38.4586
122508	SNV	1	G	T	147	100	0.5	37.6122
124831	SNV	1	A	T	183	99.4536	0.456044	38.7747	CDS: ndhI, Gene: ndhI	ndhI:c.285T>A
126127	MNV	2	CT	AA	117	99.1453	0.413793	38.5974	Gene: ndhA	ndhA:c.560-369_560-368delAGinsTT
126350	SNV	1	A	C	155	100	0.412903	38.5161	Gene: ndhA	ndhA:c.559+450T>G
127083	SNV	1	G	T	225	100	0.448889	37.8489	CDS: ndhA, Gene: ndhA	ndhA:c.276C>A	ndhA:p.Ser92Arg
127594	SNV	1	G	C	167	98.8024	0.427711	37.8424	CDS: ndhH, Gene: ndhH	ndhH:c.948C>G
128320	SNV	1	C	A	211	100	0.473934	38.436	CDS: ndhH, Gene: ndhH	ndhH:c.222G>T
128635	SNV	1	A	T	161	99.3789	0.444444	38.6313
128744	SNV	1	G	A	122	100	0.42623	37.1311	CDS: rps15, Gene: rps15	rps15:c.150C>T
130988	SNV	1	T	C	113	100	0.469565	38.0973	CDS: ycf1_1, Gene: ycf1_1	ycf1_1:c.3786A>G
131234	SNV	1	A	T	107	98.1308	0.439252	38.1048	CDS: ycf1_1, Gene: ycf1_1	ycf1_1:c.3540T>A	ycf1_1:p.Phe1180Leu
132367	SNV	1	A	G	118	100	0.491525	38.1356	CDS: ycf1_1, Gene: ycf1_1	ycf1_1:c.2407T>C	ycf1_1:p.Phe803Leu
133449	SNV	1	G	T	126	100	0.488189	36.8175	CDS: ycf1_1, Gene: ycf1_1	ycf1_1:c.1325C>A	ycf1_1:p.Ser442Tyr
133940	SNV	1	A	C	150	100	0.48	38.1333	CDS: ycf1_1, Gene: ycf1_1	ycf1_1:c.834T>G	ycf1_1:p.Phe278Leu
143512	SNV	1	G	A	228	100	0.441048	38.2018
151730	SNV	1	T	C	189	84.127	0.433962	37.5597	CDS: ycf2_1, CDS: ycf2_1, Gene: ycf2_1	ycf2_1:c.[5275A>G];[5275A>G]	ycf2_1:p.[Ser1759Gly];[Ser1759Gly]
154085	SNV	1	G	T	160	93.75	0.423841	36.8133	CDS: ycf2_1, CDS: ycf2_1, Gene: ycf2_1	ycf2_1:c.[2920C>A];[2920C>A]	ycf2_1:p.[Gln974Lys];[Gln974Lys]
157827	SNV	1	T	C	234	90.5983	0.411215	37.5
158657	SNV	1	C	A	218	100	0.447489	37.8028	Gene: rpl2	rpl2:c.394-322C>A
159095	SNV	1	G	A	201	100	0.477612	37.5423	CDS: rpl2, Gene: rpl2	rpl2:c.510G>A
